# Supplementary material for: The Functional Characterization of DzCYP72A12-4 Related to Diosgenin Biosynthesis and Drought Adaptability in Dioscorea zingiberensis
Source: Int J Mol Sci. 2023 May 8;24(9):8430. doi: 10.3390/ijms24098430 (PMC10179397; doi:10.3390/ijms24098430)
Supplement: Supplementary file 1 [file ijms-24-08430-s001.zip]

Archive with 6 entries (6 files):
- Table S1.xlsx
- Table S2.pdf
- Table S3.pdf
- Table S4.xlsx
- Table S5.pdf
- Table S6.pdf
