# Supplementary material for: The Functional Characterization of DzCYP72A12-4 Related to Diosgenin Biosynthesis and Drought Adaptability in Dioscorea zingiberensis
Source: Int J Mol Sci. 2023 May 8;24(9):8430. doi: 10.3390/ijms24098430 (PMC10179397; doi:10.3390/ijms24098430)
Supplement: Supplementary file 1 [file ijms-24-08430-s001.zip › Table S1.xlsx]

## Sheet: Table_S1
Table S1. Repored CYP450s related to steroid biosynthesis.
CYP450s	Accession number	Species	Reported activities
PpCYP90G4	A0A517FNC5	Paris polyphylla	Cholesterol 16,22-dihydroxylase
PpCYP94D108	A0A517FNC7	Paris polyphylla
PpCYP94D109	A0A517FND0	Paris polyphylla
PpCYP72A616	A0A517FNC4	Paris polyphylla
TfCYP72A613	QDS03634	Trigonella foenum-graecum L.
TfCYP82J17	QDS03635	Trigonella foenum-graecum L.
DzCYP90G6	QPZ88855	Dioscorea zingiberensis	22R-hydroxycholesterol to 16S,22R-dihydroxycholesterol
DzCYP90B71	QPZ88854	Dioscorea zingiberensis	Cholesterol to 22R-hydroxycholesterol
DzCYP94D143	QPZ88857	Dioscorea zingiberensis	26-hydroxylase
DzCYP94N8	QPZ88856	Dioscorea zingiberensis	26-hydroxylase
CYP736A12	XP_003615674	Medicago truncatula
GhCYP734A1	QUS48066/XP_016690307.2	Gossypium hirsutum	hydroxylation of C-26
AtCYP734A1	O48786	Arabidopsis thaliana (Mouse-ear cress)	Inactivates the BRs castasterone (CS) and brassinolide (BL) through carbon 26 hydroxylation. Acts in association with CYP72C1
CYP734A1_11	A0A438EIM5	Vitis vinifera (Grape)	monooxygenase activity
Castasterone 26-hydroxylase	NP_001233940.1	Solanum lycopersicum	Sterol 26-hydroxylase
GAME7/CYP72A219-like	NP_001352907.1	Solanum lycopersicum	GLYCOALKALOID METABOLISM
GAME8a	BAV14871/AB839752	Solanum lycopersicum	steroid C-26 oxygenase
StPGA1(GAME8b)	XP_006361170	Solanum tuberosum	steroid C-26 oxygenase
GAME8b(Sl)	NP_001234494	Solanum lycopersicum
GAME6/ SlCYP72A18	NP_001352908.1	Solanum lycopersicum	C22_oxidase
GAME11	NP_001233775	Solanum lycopersicum	steroid 16 alpha-hydroxylase
CYP94N1v1	KJ869255	Veratrum californicum	22-Hydroxycholesterol 26-hydroxylase/oxidase
CYP94N1v2	AJT59561	Veratrum californicum	22-hydroxycholesterol 26-hydroxylase/oxidase
