# Supplementary material for: The Functional Characterization of DzCYP72A12-4 Related to Diosgenin Biosynthesis and Drought Adaptability in Dioscorea zingiberensis
Source: Int J Mol Sci. 2023 May 8;24(9):8430. doi: 10.3390/ijms24098430 (PMC10179397; doi:10.3390/ijms24098430)
Supplement: Supplementary file 1 [file ijms-24-08430-s001.zip › Table S4.xlsx]

## Sheet: Table S4
Table S4. Pairwise identities of DzCYP72A DNA (Upper triangle) and protein (Lower triangle) sequences . The depth of the color indicates the size of the number (White->Red, small->big).
	DzCYP72A16	DzCYP72A17	DzCYP72A20	DzCYP72A21	DzCYP72A22	KAJ0962633.1	DzCYP72A24	DzCYP72A13	DzCYP72A12	DzCYP72A23	DzCYP72A2	DzCYP72A9	DzCYP72A1	DzCYP72A6	DzCYP72A8	DzCYP72A3	DzCYP72A4	DzCYP72A5	DzCYP72A7	DzCYP72A10	DzCYP72A11	DzCYP72A14	DzCYP72A25	DzCYP72A15	PpCYP72A616	TfCYP72A613	KAJ0961252.1	KAJ0962636.1
DzCYP72A16		73.01	76.24	73.39	72.89	41.5	53.76	63.01	62.28	55.17	62.09	59.15	62.25	60.81	62.17	61.93	62.28	62.27	59.42	62.12	62.09	63.38	53.33	62.32	60.3	58.73	35.79	48.84
DzCYP72A17	66.41		93.52	97.4	99.32	45.99	52.79	60.32	60.43	53.37	59.73	56.01	59.99	60.04	60.05	59.27	60.3	60.06	63.94	58.92	60.25	61.83	54.37	60.99	60.47	56.18	38.34	58.12
DzCYP72A20	68.41	90.06		95.18	93.26	50.07	54.81	63.18	62.81	54.81	62.23	58.47	62.18	60.31	62.46	61.73	62.67	62.45	63	61.46	62.61	64.21	56.74	63.31	61.96	58.42	37.55	55.41
DzCYP72A21	67.44	95.48	93.65		96.99	46.1	53.85	61.15	60.94	53.85	60.38	56.61	60.46	60.39	60.67	59.62	60.92	60.51	64.68	59.42	60.91	62.47	55.22	61.44	61.45	57.2	38.71	57.5
DzCYP72A22	66.41	99.18	89.66	95.07		46.06	52.79	60.19	60.37	53.18	60.05	56.37	59.92	60.1	59.99	59.21	60.24	60	63.88	58.85	60.25	62.18	54.37	60.93	60.56	56.53	38.14	58.38
KAJ0962633.1	32.62	90.08	99.21	90.12	90.08		26.64	26.64	27.8	27.57	26.92	28.4	30.64	25.15	29.96	26.36	26.35	25.53	25.7	25.87	26.25	28.19	28.38	25.82	32.92	23.38	21.45	63.43
DzCYP72A24	62.86	60.25	63.12	61.08	60.13	33.57		99.68	92.36	87.84	92.13	87.46	91.53	87.86	91.84	90.49	89.96	91.35	85.29	90.62	90.49	78.2	78.33	61.96	71.51	58.86	45.57	42.91
DzCYP72A13	53.56	52.6	54.81	53.85	52.6	33.63	99.42		89.58	88.22	88.08	83.08	85.47	83.82	88.22	87.67	84.87	84.84	82.43	86.29	86.73	78.01	74.48	52.31	71.51	58.86	87.38	42.98
DzCYP72A12	54.91	53.76	55.19	54.23	53.56	33.1	89.19	92.55		97.3	91.15	85.96	87.45	87.07	90.93	90.54	87.88	87.91	86.1	89.77	89.96	77.91	72.76	52.64	70.6	58.96	47.14	43.83
DzCYP72A23	62.45	59.91	62.43	60.49	59.85	32.78	91.78	91.97	98.14		94.31	89.19	93.77	89.79	94.67	92.87	92.9	93.79	88.57	93.06	93.38	77.59	77.72	62.41	70.39	58.9	89.18	43.68
DzCYP72A2	55.28	53.74	55.36	54.21	53.55	32.8	88.08	92.19	94.5	90.77		94.69	91.92	89.38	97.5	92.45	91.78	97.45	86.95	92.58	92.26	77.53	72	52.59	70.68	58.56	89.42	42.98
DzCYP72A9	54.66	52.83	51.53	50.38	52.83	34.25	87.63	87.46	89.32	90.47	99.8		91.28	80.38	95.54	83.65	81.61	93.55	78.46	87.46	87.2	73.42	71.69	49.14	66.94	55.56	80.14	44.07
DzCYP72A1	52.86	51.53	53.14	52	51.34	32.52	85.47	91.59	94.16	86.68	97.19	96.97		89.41	98.01	92.75	91.88	96.93	87.16	92.75	92.43	77.59	68.87	49.42	70.82	59.47	46.64	42.78
DzCYP72A6	52.42	50.68	52.51	51.35	50.48	36.57	83.43	88.05	90.11	86.68	85.58	84.26	82.43		89.27	95.35	83.46	82.73	83.88	95.38	88.7	73.72	67.74	50.19	67.43	57.95	51.43	42.31
DzCYP72A8	55.75	54.14	55.77	54.62	53.95	32.46	88.22	91.91	94.41	91.31	95.58	92.32	92.86	85.71		89.38	86.54	93.09	83.78	92.61	92.61	77.14	71.62	52.5	70.72	59	46.32	42.84
DzCYP72A3	53.77	52.8	54.25	53.47	52.61	32.09	87.28	90.69	93.19	90.35	88.85	87.33	86.1	96	92.61		91.11	92.06	86.85	98.78	91.65	76.63	71.35	51.73	68.94	59.19	50.09	42.08
DzCYP72A4	54.7	53.17	55.17	54.21	52.98	32.93	84.48	90.15	92.9	87.31	86.21	86.82	83.27	88.17	92.07	86.92		91.52	93.02	91.11	97.95	75.96	68.69	51.92	69.5	59.37	46.02	43.89
DzCYP72A5	54.2	51.92	53.54	52.39	51.72	32.7	84.84	91.42	93.59	88.68	94.07	97.24	90.15	88.98	97.12	85.99	83.91		86.68	92.18	91.99	77.15	69.32	50.86	70.41	58.89	46.36	42.55
DzCYP72A7	53.68	56.35	55.56	57.46	56.15	31.84	82.05	85.48	88.5	85.33	83.08	81.96	80.5	81.01	87.35	84.5	91.52	80.96		86.38	92.73	71.8	67.62	51.73	67.54	57.96	49.16	45.73
DzCYP72A10	53.37	51.83	53.08	52.5	51.64	32.1	85.91	90.82	93.38	89.58	87.88	82.69	85.14	94.21	88.42	97.88	85.77	85.03	83.2		91.65	76.96	70.34	51.15	68.87	59.09	49.53	42.97
DzCYP72A11	54.91	53.56	55.38	54.62	53.37	32.38	86.35	90.69	93.45	89.38	88.08	82.88	85.14	85.52	88.22	89	95.57	85.77	91.68	87.84		76.55	71.43	52.31	69.76	59.88	46.16	43.64
DzCYP72A14	53.52	54.37	56.55	55.22	54.37	32.68	74.67	74.67	72.95	72.95	72.19	71.89	69.25	67.93	71.81	71.54	68.88	69.7	67.81	70.53	71.62		99.24	52.46	70.27	60.46	40.32	44.32
DzCYP72A25	63.44	61.45	63.96	62.22	61.2	32.62	74.48	78.14	78.04	72.76	77.66	73.54	77.59	73.72	77.26	76.63	76.09	77.15	71.93	76.96	76.68	99.49		61.11	70.51	60.37	40.32	44.32
DzCYP72A15	54.79	54.23	56.43	55.09	54.04	33.06	52.31	62.02	62.64	52.26	61.74	57.97	62.07	59.82	61.72	61.01	62.1	61.96	59.91	61.5	62	60.99	52.27		60.74	59.49	35.61	43.14
PpCYP72A616	52.02	52.69	53.36	53.55	52.5	32.03	64.93	64.74	64.68	64.88	65.45	64.98	62.17	60.12	65.07	62.24	61.79	63.36	60.69	61.61	63.17	66.54	66.54	51.23		59.85	37.01	44.74
TfCYP72A613	43.93	45.28	47.55	45.85	45.09	31.38	48.49	48.3	48.58	48.39	47.54	47.11	45.32	46.25	47.83	47.84	48.11	46.25	47.34	47.47	48.86	51.22	50.85	46.53	49.45		36.09	41.92
KAJ0961252.1	27.19	31.99	30.93	32.53	31.99	47.72	42.77	42.97	44.7	44.32	44.15	42.11	43.74	49.4	43.55	48.55	42.31	43.65	46.82	47.59	44.02	36.57	36.57	28.38	32.58	30.04		47.43
KAJ0962636.1	37.22	56.7	53.2	56.01	57.42	77.03	30.13	30.13	30.68	30.68	30.33	32.45	33.12	27.19	29.4	29.01	29.53	33.99	31.21	28.73	29.64	31.57	31.75	31.55	29.58	24.64	23.08
